# Supplementary material for: Evolution of Mycobacterium abscessus in the human lung: Cumulative mutations and genomic rearrangement of porin genes in patient isolates
Source: Virulence. 2023 Jun 4;14(1):2215602. doi: 10.1080/21505594.2023.2215602 (PMC10243398; doi:10.1080/21505594.2023.2215602)
Supplement: Supplemental Material [file KVIR_A_2215602_SM8081.zip]

Archive with 13 entries (13 files):
- Supplementary_Figure_1A_03-09-2023.tif
- Supplementary_Figure_1B_03-09-2023.tif
- Supplementary_Figure_2A_03-09-2023.tif
- Supplementary_Figure_2B_03-09-2023.tif
- Supplementary_Figure_3A_03-09-2023.tif
- Supplementary_Figure_3B_03-09-2023.tif
- Supplementary_Figure_4A_03-09-2023.tif
- Supplementary_Figure_4B_03-09-2023.tif
- Supplementary_Figure_4C_03-09-2023.tif
- Supplementary_table1_03_09_2023.docx
- Supplementary_tableS2A_11_18_2022.docx
- Supplementary_tableS2B_11_18_2022.docx
- Supplementary_tableS3_11_18_2022.docx
